# Supplementary material for: Genomic Analysis of the Endangered Fonni’s Dog Breed: A Comparison of Genomic and Phenotypic Evaluation Scores
Source: Animals (Basel). 2023 Feb 23;13(5):818. doi: 10.3390/ani13050818 (PMC10000202; doi:10.3390/ani13050818)
Supplement: Supplementary file 1 [file animals-13-00818-s001.zip]

Archive with 1 entries (1 files):
- animals-2181270-supplementary.pdf
